# Supplementary material for: Occurrence, Bioaccumulation, and Trophic Transfer of Short-Chain Chlorinated Paraffins (SCCPs) in a Marine Food Web from Laizhou Bay, Bohai Sea (Eastern China)
Source: Toxics. 2024 Nov 30;12(12):877. doi: 10.3390/toxics12120877 (PMC11679791; doi:10.3390/toxics12120877)
Supplement: Supplementary file 1 [file toxics-12-00877-s001.zip]

Archive with 1 entries (1 files):
- toxics-3271463-supplementary.pdf
